# Supplementary material for: Bioinspired Cyclic Dipeptide Functionalized Nanofibers for Thermal Sensing and Energy Harvesting
Source: Materials (Basel). 2023 Mar 21;16(6):2477. doi: 10.3390/ma16062477 (PMC10055687; doi:10.3390/ma16062477)
Supplement: Supplementary file 1 [file materials-16-02477-s001.zip]

Archive with 1 entries (1 files):
- materials-2263995-supplementary.pdf
